# Supplementary material for: Physical Properties of Lens Membranes in Animals with Different Lifespans
Source: Biomolecules. 2025 Jun 10;15(6):851. doi: 10.3390/biom15060851 (PMC12190193; doi:10.3390/biom15060851)
Supplement: Supplementary file 1 [file biomolecules-15-00851-s001.zip]

Archive with 1 entries (1 files):
- biomolecules-3612458-supplementary.pdf
